# Supplementary material for: Using whole-genome sequence data to examine the epidemiology of antimicrobial resistance in Escherichia coli from wild meso-mammals and environmental sources on swine farms, conservation areas, and the Grand River watershed in southern Ontario, Canada
Source: PLoS One. 2022 Apr 8;17(4):e0266829. doi: 10.1371/journal.pone.0266829 (PMC8993012; doi:10.1371/journal.pone.0266829)
Supplement: S1 File — (XLSX) [file pone.0266829.s001.xlsx]

## Sheet: Sheet1
bioproject	sequencing_id	bacterial_species	sample_source	accession	biosample	collection_date	sample_id	location_type
PRJNA745182	N18-00257	Escherichia coli	soil	JAIHHX000000000	SAMN20150248	2011-07-11	S157	swine farm
PRJNA745182	N18-00258	Escherichia coli	soil	JAIHHY000000000	SAMN20150249	2011-07-11	S162	swine farm
PRJNA745182	N18-00260	Escherichia coli	raccoon	JAIHHZ000000000	SAMN20150250	2011-07-01	R1169	swine farm
PRJNA745182	N18-00269	Escherichia coli	raccoon	JAIHIA000000000	SAMN20150251	2011-08-09	R1056	swine farm
PRJNA745182	N18-00271	Escherichia coli	swine manure pit	JAIHIB000000000	SAMN20150252	2011-06-14	F-002	swine farm
PRJNA745182	N18-00272	Escherichia coli	swine manure pit	JAIHIC000000000	SAMN20150253	2011-08-16	F-009.2	swine farm
PRJNA745182	N18-00273	Escherichia coli	soil	JAIHID000000000	SAMN20150254	2011-07-25	S221	swine farm
PRJNA745182	N18-00281	Escherichia coli	soil	JAIHIE000000000	SAMN20150255	2011-08-08	S285	swine farm
PRJNA745182	N18-00283	Escherichia coli	soil	JAIHIF000000000	SAMN20150256	2011-08-08	S294	swine farm
PRJNA745182	N18-00284	Escherichia coli	swine manure pit	JAIHIG000000000	SAMN20150257	2011-08-22	F-011.3	swine farm
PRJNA745182	N18-00288	Escherichia coli	soil	JAIHIH000000000	SAMN20150258	2011-08-29	S341	swine farm
PRJNA745182	N18-00291	Escherichia coli	swine manure pit	JAIHII000000000	SAMN20150259	2011-09-06	F-012	swine farm
PRJNA745182	N18-00295	Escherichia coli	raccoon	JAIHIJ000000000	SAMN20150260	2011-09-21	R1099	swine farm
PRJNA745182	N18-00296	Escherichia coli	soil	JAIHIK000000000	SAMN20150261	2011-09-19	S401	swine farm
PRJNA745182	N18-00300	Escherichia coli	soil	JAIHIL000000000	SAMN20150262	2011-09-19	S416	swine farm
PRJNA745182	N18-00302	Escherichia coli	swine manure pit	JAIHIM000000000	SAMN20150263	2011-09-19	F-013.2	swine farm
PRJNA745182	N18-00303	Escherichia coli	swine manure pit	JAIHIN000000000	SAMN20150264	2011-09-19	F-014	swine farm
PRJNA745182	N18-00308	Escherichia coli	swine manure pit	JAIHIO000000000	SAMN20150265	2011-09-26	F-015.3	swine farm
PRJNA745182	N18-00312	Escherichia coli	soil	JAIHIP000000000	SAMN20150266	2011-10-03	S455	swine farm
PRJNA745182	N18-00317	Escherichia coli	soil	JAIHIQ000000000	SAMN20150267	2011-10-17	S517	swine farm
PRJNA745182	N18-00318	Escherichia coli	soil	JAIHIR000000000	SAMN20150268	2011-10-17	S527	swine farm
PRJNA745182	N18-00323	Escherichia coli	swine manure pit	JAIHIS000000000	SAMN20150269	2011-10-17	F-017.3	swine farm
PRJNA745182	N18-00325	Escherichia coli	soil	JAIHIT000000000	SAMN20150270	2011-10-17	S515	swine farm
PRJNA745182	N18-00326	Escherichia coli	swine manure pit	JAIHIU000000000	SAMN20150271	2011-10-25	F-020.2	swine farm
PRJNA745182	N18-00328	Escherichia coli	soil	JAIHIV000000000	SAMN20150272	2011-11-01	S572	swine farm
PRJNA745182	N18-00329	Escherichia coli	soil	JAIHIW000000000	SAMN20150273	2011-11-01	S576	swine farm
PRJNA745182	N18-00330	Escherichia coli	soil	JAIHIX000000000	SAMN20150274	2011-11-01	S583	swine farm
PRJNA745182	N18-00334	Escherichia coli	swine manure pit	JAIHIY000000000	SAMN20150275	2011-07-14	F-005.3	swine farm
PRJNA745182	N18-00335	Escherichia coli	swine manure pit	JAIHIZ000000000	SAMN20150276	2012-05-23	12-27-1	swine farm
PRJNA745182	N18-00336	Escherichia coli	raccoon	JAIHJA000000000	SAMN20150277	2012-05-24	R1164	swine farm
PRJNA745182	N18-00343	Escherichia coli	raccoon	JAIHJB000000000	SAMN20150278	2012-06-19	R1121	swine farm
PRJNA745182	N18-00348	Escherichia coli	raccoon	JAIHJC000000000	SAMN20150279	2012-06-20	R1391	swine farm
PRJNA745182	N18-00349	Escherichia coli	raccoon	JAIHJD000000000	SAMN20150280	2012-06-21	R1241	swine farm
PRJNA745182	N18-00355	Escherichia coli	swine manure pit	JAIHJE000000000	SAMN20150281	2012-06-12	40969	swine farm
PRJNA745182	N18-00356	Escherichia coli	swine manure pit	JAIHJF000000000	SAMN20150282	2012-06-11	40970	swine farm
PRJNA745182	N18-00359	Escherichia coli	raccoon	JAIHJG000000000	SAMN20150283	2012-07-18	R1123	swine farm
PRJNA745182	N18-00360	Escherichia coli	raccoon	JAIHJH000000000	SAMN20150284	2012-07-17	R1307	swine farm
PRJNA745182	N18-00361	Escherichia coli	raccoon	JAIHJI000000000	SAMN20150285	2012-07-18	R1308	swine farm
PRJNA745182	N18-00363	Escherichia coli	raccoon	JAIHJJ000000000	SAMN20150286	2012-07-25	R1320	swine farm
PRJNA745182	N18-00364	Escherichia coli	soil	JAIHJK000000000	SAMN20150287	2012-07-24	5226	swine farm
PRJNA745182	N18-00369	Escherichia coli	swine manure pit	JAIHJL000000000	SAMN20150288	2012-08-08	40971	swine farm
PRJNA745182	N18-00370	Escherichia coli	soil	JAIHJM000000000	SAMN20150289	2012-08-13	5287	swine farm
PRJNA745182	N18-00371	Escherichia coli	soil	JAIHJN000000000	SAMN20150290	2012-08-13	5290	swine farm
PRJNA745182	N18-00379	Escherichia coli	soil	JAIHJO000000000	SAMN20150291	2012-08-20	5324	swine farm
PRJNA745182	N18-00381	Escherichia coli	raccoon	JAIHJP000000000	SAMN20150292	2012-09-05	R1261	swine farm
PRJNA745182	N18-00382	Escherichia coli	soil	JAIHJQ000000000	SAMN20150293	2012-09-25	5421	swine farm
PRJNA745182	N18-00390	Escherichia coli	swine manure pit	JAIHJR000000000	SAMN20150294	2012-10-11	40973	swine farm
PRJNA745182	N18-00391	Escherichia coli	swine manure pit	JAIHJS000000000	SAMN20150295	2012-10-11	40913	swine farm
PRJNA745182	N18-00393	Escherichia coli	soil	JAIHJT000000000	SAMN20150296	2013-05-27	6018	swine farm
PRJNA745182	N18-00396	Escherichia coli	raccoon	JAIHJU000000000	SAMN20150297	2013-06-07	R1411	swine farm
PRJNA745182	N18-00397	Escherichia coli	swine manure pit	JAIHJV000000000	SAMN20150298	2013-05-28	13-117-1	swine farm
PRJNA745182	N18-00398	Escherichia coli	soil	JAIHJW000000000	SAMN20150299	2013-06-03	6023	swine farm
PRJNA745182	N18-00399	Escherichia coli	soil	JAIHJX000000000	SAMN20150300	2013-06-03	6025	swine farm
PRJNA745182	N18-00400	Escherichia coli	soil	JAIHJY000000000	SAMN20150301	2013-06-03	6038	swine farm
PRJNA745182	N18-00401	Escherichia coli	soil	JAIHJZ000000000	SAMN20150302	2013-06-03	6039	swine farm
PRJNA745182	N18-00406	Escherichia coli	raccoon	JAIHKA000000000	SAMN20150303	2013-06-25	R1445	swine farm
PRJNA745182	N18-00407	Escherichia coli	raccoon	JAIHKB000000000	SAMN20150304	2013-06-27	R1452	swine farm
PRJNA745182	N18-00408	Escherichia coli	soil	JAIHKC000000000	SAMN20150305	2013-06-24	6095	swine farm
PRJNA745182	N18-00409	Escherichia coli	soil	JAIHKD000000000	SAMN20150306	2013-07-02	6110	swine farm
PRJNA745182	N18-00410	Escherichia coli	soil	JAIHKE000000000	SAMN20150307	2013-07-02	6113	swine farm
PRJNA745182	N18-00411	Escherichia coli	raccoon	JAIHKF000000000	SAMN20150308	2013-07-10	R1470	swine farm
PRJNA745182	N18-00412	Escherichia coli	raccoon	JAIHKG000000000	SAMN20150309	2013-07-12	R1480	swine farm
PRJNA745182	N18-00413	Escherichia coli	swine manure pit	JAIHKH000000000	SAMN20150310	2013-07-08	41276	swine farm
PRJNA745182	N18-00414	Escherichia coli	swine manure pit	JAIHKI000000000	SAMN20150311	2013-07-08	41335	swine farm
PRJNA745182	N18-00415	Escherichia coli	soil	JAIHKJ000000000	SAMN20150312	2013-07-08	6136	swine farm
PRJNA745182	N18-00418	Escherichia coli	raccoon	JAIHKK000000000	SAMN20150313	2013-07-01	R1508	swine farm
PRJNA745182	N18-00420	Escherichia coli	swine manure pit	JAIHKL000000000	SAMN20150314	2013-07-18	41307	swine farm
PRJNA745182	N18-00421	Escherichia coli	swine manure pit	JAIHKM000000000	SAMN20150315	2013-07-23	13-27-2	swine farm
PRJNA745182	N18-00422	Escherichia coli	soil	JAIHKN000000000	SAMN20150316	2013-07-29	6190	swine farm
PRJNA745182	N18-00423	Escherichia coli	soil	JAIHKO000000000	SAMN20150317	2013-07-29	6207	swine farm
PRJNA745182	N18-00425	Escherichia coli	soil	JAIHKP000000000	SAMN20150318	2013-08-12	6251	swine farm
PRJNA745182	N18-00428	Escherichia coli	swine manure pit	JAIHKQ000000000	SAMN20150319	2013-06-06	41277	swine farm
PRJNA745182	N18-00431	Escherichia coli	swine manure pit	JAIHKR000000000	SAMN20150320	2013-06-13	41336	swine farm
PRJNA745182	N18-00433	Escherichia coli	swine manure pit	JAIHKS000000000	SAMN20150321	2013-06-04	13-27-3	swine farm
PRJNA745182	N18-00434	Escherichia coli	soil	JAIHKT000000000	SAMN20150322	2013-09-03	6304	swine farm
PRJNA745182	N18-00435	Escherichia coli	swine manure pit	JAIHKU000000000	SAMN20150323	2013-09-17	41337	swine farm
PRJNA745182	N18-00436	Escherichia coli	soil	JAIHKV000000000	SAMN20150324	2013-09-16	6351	swine farm
PRJNA745182	N18-00437	Escherichia coli	swine manure pit	JAIHKW000000000	SAMN20150325	2013-09-24	41309	swine farm
PRJNA745182	N18-00440	Escherichia coli	soil	JAIHKX000000000	SAMN20150326	2013-10-07	6401	swine farm
PRJNA745182	N18-00441	Escherichia coli	soil	JAIHKY000000000	SAMN20150327	2013-10-07	6402	swine farm
PRJNA745182	N18-00442	Escherichia coli	soil	JAIHKZ000000000	SAMN20150328	2013-10-07	6407	swine farm
PRJNA745182	N18-00443	Escherichia coli	soil	JAIHLA000000000	SAMN20150329	2013-10-07	6409	swine farm
PRJNA745182	N18-00445	Escherichia coli	swine manure pit	JAIHLB000000000	SAMN20150330	2013-09-17	41278	swine farm
PRJNA745182	N18-00451	Escherichia coli	swine manure pit	JAIHLC000000000	SAMN20150331	2013-10-21	41338	swine farm
PRJNA745182	N18-00452	Escherichia coli	swine manure pit	JAIHLD000000000	SAMN20150332	2013-10-15	13-27-4	swine farm
PRJNA745182	N18-00454	Escherichia coli	soil	JAIHLE000000000	SAMN20150333	2013-11-05	6507	swine farm
PRJNA745182	N18-00455	Escherichia coli	swine manure pit	JAIHLF000000000	SAMN20150334	2013-11-20	13-27-5	swine farm
PRJNA745182	N18-04233	Escherichia coli	raccoon	JAIHLG000000000	SAMN20150335	2011-06-01	R1112	swine farm
PRJNA745182	N18-04239	Escherichia coli	swine manure pit	JAIHLH000000000	SAMN20150336	2011-06-08	F-001.2	swine farm
PRJNA745182	N18-04241	Escherichia coli	soil	JAIHLI000000000	SAMN20150337	2011-06-06	S032	swine farm
PRJNA745182	N18-04242	Escherichia coli	soil	JAIHLJ000000000	SAMN20150338	2011-06-06	S040	swine farm
PRJNA745182	N18-04243	Escherichia coli	soil	JAIHLK000000000	SAMN20150339	2011-06-06	S041	swine farm
PRJNA745182	N18-04244	Escherichia coli	soil	JAIHLL000000000	SAMN20150340	2011-06-06	S049	swine farm
PRJNA745182	N18-04245	Escherichia coli	soil	JAIHLM000000000	SAMN20150341	2011-06-06	S050	swine farm
PRJNA745182	N18-04248	Escherichia coli	raccoon	JAIHLN000000000	SAMN20150342	2011-06-23	R959	swine farm
PRJNA745182	N18-04253	Escherichia coli	soil	JAIHLO000000000	SAMN20150343	2011-06-20	S099	swine farm
PRJNA765107	N18-00255	Escherichia coli	soil	JAIUWD000000000	SAMN21542662	2011-07-04	S123	conservation area
PRJNA765107	N18-00256	Escherichia coli	soil	JAIUWC000000000	SAMN21542663	2011-07-04	S136	conservation area
PRJNA765107	N18-00261	Escherichia coli	soil	JAIUWB000000000	SAMN21542664	2011-07-18	S186	conservation area
PRJNA765107	N18-00262	Escherichia coli	raccoon	JAIUWA000000000	SAMN21542665	2011-07-26	R412	conservation area
PRJNA765107	N18-00264	Escherichia coli	raccoon	JAIUVZ000000000	SAMN21542666	2011-07-27	R1014	conservation area
PRJNA765107	N18-00266	Escherichia coli	raccoon	JAIUVY000000000	SAMN21542667	2011-07-28	R1023	conservation area
PRJNA765107	N18-00268	Escherichia coli	raccoon	JAIUVX000000000	SAMN21542668	2011-07-29	R1213	conservation area
PRJNA765107	N18-00275	Escherichia coli	soil	JAIUVW000000000	SAMN21542669	2011-07-25	S232	conservation area
PRJNA765107	N18-00289	Escherichia coli	soil	JAIUVV000000000	SAMN21542670	2011-08-29	S347	conservation area
PRJNA765107	N18-00290	Escherichia coli	soil	JAIUVU000000000	SAMN21542671	2011-08-29	S359	conservation area
PRJNA765107	N18-00294	Escherichia coli	raccoon	JAIUVT000000000	SAMN21542672	2011-09-16	R1096	conservation area
PRJNA765107	N18-00305	Escherichia coli	skunk	JAIUVS000000000	SAMN21542673	2011-09-22	SK715	swine farm
PRJNA765107	N18-00309	Escherichia coli	soil	JAIUVR000000000	SAMN21542674	2011-09-26	S434	conservation area
PRJNA765107	N18-00310	Escherichia coli	raccoon	JAIUVQ000000000	SAMN21542675	2011-10-12	R1045	conservation area
PRJNA765107	N18-00311	Escherichia coli	raccoon	JAIUVP000000000	SAMN21542676	2011-10-13	R1097	conservation area
PRJNA765107	N18-00313	Escherichia coli	soil	JAIUVO000000000	SAMN21542677	2011-10-11	S484	conservation area
PRJNA765107	N18-00314	Escherichia coli	soil	JAIUVN000000000	SAMN21542678	2011-10-11	S493	conservation area
PRJNA765107	N18-00316	Escherichia coli	soil	JAIUVM000000000	SAMN21542679	2011-10-11	S510	conservation area
PRJNA765107	N18-00319	Escherichia coli	raccoon	JAIUVL000000000	SAMN21542680	2011-10-14	R621	conservation area
PRJNA765107	N18-00320	Escherichia coli	raccoon	JAIUVK000000000	SAMN21542681	2011-10-14	R1094	conservation area
PRJNA765107	N18-00321	Escherichia coli	raccoon	JAIUVJ000000000	SAMN21542682	2011-10-25	R623	conservation area
PRJNA765107	N18-00331	Escherichia coli	soil	JAIUVI000000000	SAMN21542683	2011-11-01	S589	conservation area
PRJNA765107	N18-00337	Escherichia coli	raccoon	JAIUVH000000000	SAMN21542684	2012-06-06	R1188	conservation area
PRJNA765107	N18-00339	Escherichia coli	raccoon paw	JAIUVG000000000	SAMN21542685	2012-06-12	R1101	conservation area
PRJNA765107	N18-00340	Escherichia coli	raccoon paw	JAIUVF000000000	SAMN21542686	2012-06-13	R1109	conservation area
PRJNA765107	N18-00341	Escherichia coli	raccoon	JAIUVE000000000	SAMN21542687	2012-06-12	R1101	conservation area
PRJNA765107	N18-00342	Escherichia coli	raccoon	JAIUVD000000000	SAMN21542688	2012-06-12	R1105	conservation area
PRJNA765107	N18-00344	Escherichia coli	raccoon	JAIUVC000000000	SAMN21542689	2012-06-19	R1212	conservation area
PRJNA765107	N18-00345	Escherichia coli	raccoon	JAIUVB000000000	SAMN21542690	2012-06-19	R1213	conservation area
PRJNA765107	N18-00346	Escherichia coli	raccoon	JAIUVA000000000	SAMN21542691	2012-06-19	R1221	conservation area
PRJNA765107	N18-00347	Escherichia coli	raccoon	JAIUUZ000000000	SAMN21542692	2012-06-20	R1226	conservation area
PRJNA765107	N18-00351	Escherichia coli	raccoon paw	JAIUUY000000000	SAMN21542693	2012-06-19	R1012	conservation area
PRJNA765107	N18-00352	Escherichia coli	raccoon paw	JAIUUX000000000	SAMN21542694	2012-06-19	R1213	conservation area
PRJNA765107	N18-00353	Escherichia coli	raccoon paw	JAIUUW000000000	SAMN21542695	2012-06-19	R1217	conservation area
PRJNA765107	N18-00354	Escherichia coli	raccoon paw	JAIUUV000000000	SAMN21542696	2012-06-21	R1238	conservation area
PRJNA765107	N18-00357	Escherichia coli	soil	JAIUUU000000000	SAMN21542697	2012-07-03	5130	conservation area
PRJNA765107	N18-00358	Escherichia coli	soil	JAIUUT000000000	SAMN21542698	2012-07-03	5143	conservation area
PRJNA765107	N18-00362	Escherichia coli	soil	JAIUUS000000000	SAMN21542699	2012-07-16	5193	conservation area
PRJNA765107	N18-00365	Escherichia coli	raccoon paw	JAIUUR000000000	SAMN21542700	2012-07-25	R1320	swine farm
PRJNA765107	N18-00366	Escherichia coli	soil	JAIUUQ000000000	SAMN21542701	2012-07-30	5248	conservation area
PRJNA765107	N18-00367	Escherichia coli	raccoon paw	JAIUUP000000000	SAMN21542702	2012-07-25	R1322	swine farm
PRJNA765107	N18-00368	Escherichia coli	raccoon	JAIUUO000000000	SAMN21542703	2012-08-14	R1213	conservation area
PRJNA765107	N18-00372	Escherichia coli	soil	JAIUUN000000000	SAMN21542704	2012-08-13	5303	conservation area
PRJNA765107	N18-00373	Escherichia coli	raccoon	JAIUUM000000000	SAMN21542705	2012-08-16	R1209	conservation area
PRJNA765107	N18-00374	Escherichia coli	raccoon paw	JAIUUL000000000	SAMN21542706	2012-08-15	R1209	conservation area
PRJNA765107	N18-00375	Escherichia coli	raccoon paw	JAIUUK000000000	SAMN21542707	2012-08-15	R1297	conservation area
PRJNA765107	N18-00376	Escherichia coli	raccoon paw	JAIUUJ000000000	SAMN21542708	2012-08-21	R1308	swine farm
PRJNA765107	N18-00377	Escherichia coli	raccoon paw	JAIUUI000000000	SAMN21542709	2012-08-22	R1136	conservation area
PRJNA765107	N18-00378	Escherichia coli	soil	JAIUUH000000000	SAMN21542710	2012-08-20	5311	conservation area
PRJNA765107	N18-00380	Escherichia coli	soil	JAIUUG000000000	SAMN21542711	2012-09-04	5358	conservation area
PRJNA765107	N18-00384	Escherichia coli	raccoon paw	JAIUUF000000000	SAMN21542712	2012-10-05	R1380	conservation area
PRJNA765107	N18-00385	Escherichia coli	skunk paw	JAIUUE000000000	SAMN21542713	2012-10-11	SK642	swine farm
PRJNA765107	N18-00386	Escherichia coli	soil	JAIUUD000000000	SAMN21542714	2012-10-08	5454	conservation area
PRJNA765107	N18-00387	Escherichia coli	skunk	JAIUUC000000000	SAMN21542715	2012-10-11	SK642	swine farm
PRJNA765107	N18-00388	Escherichia coli	raccoon paw	JAIUUB000000000	SAMN21542716	2012-10-16	R1294	conservation area
PRJNA765107	N18-00389	Escherichia coli	raccoon paw	JAIUUA000000000	SAMN21542717	2012-10-18	R1297	conservation area
PRJNA765107	N18-00392	Escherichia coli	soil	JAIUTZ000000000	SAMN21542718	2012-10-15	5490	conservation area
PRJNA765107	N18-00394	Escherichia coli	raccoon	JAIUTY000000000	SAMN21542719	2013-06-04	R1478	conservation area
PRJNA765107	N18-00395	Escherichia coli	raccoon	JAIUTX000000000	SAMN21542720	2013-06-05	R1402	conservation area
PRJNA765107	N18-00402	Escherichia coli	soil	JAIUTW000000000	SAMN21542721	2013-06-03	6041	conservation area
PRJNA765107	N18-00403	Escherichia coli	raccoon	JAIUTV000000000	SAMN21542722	2013-06-11	R1417	conservation area
PRJNA765107	N18-00404	Escherichia coli	skunk	JAIUTU000000000	SAMN21542723	2013-06-14	SK619	swine farm
PRJNA765107	N18-00405	Escherichia coli	opossum	JAIUTT000000000	SAMN21542724	2013-06-20	OPP676	conservation area
PRJNA765107	N18-00416	Escherichia coli	soil	JAIUTS000000000	SAMN21542725	2013-07-15	6165	conservation area
PRJNA765107	N18-00417	Escherichia coli	raccoon	JAIUTR000000000	SAMN21542726	2013-07-24	R1497	conservation area
PRJNA765107	N18-00419	Escherichia coli	dumpster	JAIUTQ000000000	SAMN21542727	2013-07-25	DMP-13-6738-2	conservation area
PRJNA765107	N18-00424	Escherichia coli	soil	JAIUTP000000000	SAMN21542728	2013-08-12	6234	conservation area
PRJNA765107	N18-00426	Escherichia coli	dumpster	JAIUTO000000000	SAMN21542729	2013-08-10	DMP-13-3-3	conservation area
PRJNA765107	N18-00427	Escherichia coli	raccoon	JAIUTN000000000	SAMN21542730	2013-08-13	R1517	conservation area
PRJNA765107	N18-00429	Escherichia coli	dumpster	JAIUTM000000000	SAMN21542731	2013-08-14	DMP-13-4-3	conservation area
PRJNA765107	N18-00430	Escherichia coli	raccoon	JAIUTL000000000	SAMN21542732	2013-05-28	R1299	conservation area
PRJNA765107	N18-00432	Escherichia coli	raccoon	JAIUTK000000000	SAMN21542733	2013-08-28	R1349	conservation area
PRJNA765107	N18-00438	Escherichia coli	soil	JAIUTJ000000000	SAMN21542734	2013-09-23	6360	conservation area
PRJNA765107	N18-00439	Escherichia coli	soil	JAIUTI000000000	SAMN21542735	2013-09-30	6384	conservation area
PRJNA765107	N18-00444	Escherichia coli	opossum	JAIUTH000000000	SAMN21542736	2013-10-02	OPP656	conservation area
PRJNA765107	N18-00446	Escherichia coli	raccoon	JAIUTG000000000	SAMN21542737	2013-10-16	R1568	conservation area
PRJNA765107	N18-00447	Escherichia coli	raccoon	JAIUTF000000000	SAMN21542738	2013-10-16	R1572	conservation area
PRJNA765107	N18-00448	Escherichia coli	soil	JAIUTE000000000	SAMN21542739	2013-10-15	6413	conservation area
PRJNA765107	N18-00449	Escherichia coli	soil	JAIUTD000000000	SAMN21542740	2013-10-15	6415	conservation area
PRJNA765107	N18-00450	Escherichia coli	skunk	JAIUTC000000000	SAMN21542741	2013-10-23	SK661	conservation area
PRJNA765107	N18-04232	Escherichia coli	raccoon	JAIUTB000000000	SAMN21542742	2011-05-31	R906	conservation area
PRJNA765107	N18-04238	Escherichia coli	raccoon	JAIUTA000000000	SAMN21542743	2011-06-15	R934	conservation area
PRJNA765107	N18-04249	Escherichia coli	raccoon	JAIUSZ000000000	SAMN21542744	2011-06-24	R415	conservation area
PRJNA765107	N18-04255	Escherichia coli	soil	JAIUSY000000000	SAMN21542745	2011-06-20	S115	conservation area
